# Supplementary material for: Higher Loading of Gold Nanoparticles in PAD Mesenchymal-like Stromal Cells Leads to a Decreased Exocytosis
Source: Cells. 2022 Jul 28;11(15):2323. doi: 10.3390/cells11152323 (PMC9367297; doi:10.3390/cells11152323)
Supplement: Supplementary file 1 [file cells-11-02323-s001.zip]

Archive with 2 entries (2 files):
- cells-1794838 - supplementary-detailed list.xlsx
- cells-1794838 - supplementary.pdf
